# Supplementary material for: Antifouling Systems Based on a Polyhedral Oligomeric Silsesquioxane-Based Hexyl Imidazolium Salt Adsorbed on Copper Nanoparticles Supported on Titania
Source: Nanomaterials (Basel). 2023 Apr 6;13(7):1291. doi: 10.3390/nano13071291 (PMC10096683; doi:10.3390/nano13071291)
Supplement: Supplementary file 1 [file nanomaterials-13-01291-s001.zip]

Archive with 1 entries (1 files):
- nanomaterials-2319937-supplementary.pdf
